# Supplementary material for: High-energy diet enhances spermatogenic function and increases sperm midpiece length in fallow deer (Dama dama) yearlings
Source: R Soc Open Sci. 2019 Jun 5;6(6):181972. doi: 10.1098/rsos.181972 (PMC6599764; doi:10.1098/rsos.181972)
Supplement: Dataset S1 [file rsos181972supp1.xlsx]

## Sheet: Hoja1
Fallow deer	Diet treatment	Initial body mass (kg)	Final body mass (kg)	Combined testes mass (g)	Gonadosomatic index (%)	Spermatogonia (%)	Primary spermatocytes (%)	Secondary spermatocytes (%)	Round spermatids (%)	Elongated spermatids (%)	Spermatozoa (spermatic index, %)	SEI (%)	SSEI	MI	ES/RS	ES/GC	RS/SC	ES/SC	GC/SC	Plasma testosterone (ng/mL)	Sperm concentration (mill/ml)	NAR (normal apical ridge,%)	Normal sperm (%)	Head width (µm)	Head length (µm)	Head area (µm²)	Head perimeter (µm)	Midpiece length (µm)	Flagellum length (µm)	Total sperm length (µm)	Principal plus terminal piece length (µm)
1	Pasture	27.5	44.6	55.9	0.125336	2.51502	21.1015	1.01888	31.864	16.1358	27.3649	7.57186	3.6375	1.51004	0.506602	0.161358	4.21875	2.125	13.2375		190	97.5	80.5	5.05184	8.74628	34.702	22.0669	14.2823	62.4564	71.2027	48.1741
2	Pasture	28.8	46.2			2.06187	25.111	0.977004	33.8674	17.8363	20.1464	3.80016	5.88077	1.34852	0.529404	0.178363	9.29615	4.98462	27.9154	1.0285	857.5	98.5	77	4.87552	8.6728	33.2075	21.7037	13.8869	60.9795	69.6523	47.0926
3	Pasture	28.3	45.3	69.6	0.153642	2.62354	20.5998	0.331762	37.3079	15.8307	23.3063	7.93391	3.34117	1.81512	0.430784	0.158307	4.97368	2.21429	13.6654	0.427	885	96.5	89	5.05428	8.75772	34.7641	22.0895	13.9259	61.7631	70.5208	47.8372
4	Pasture	27.4	41.7	50.5	0.121103	2.16023	18.2106	0.80835	36.3386	14.014	28.4682	4.03842	7.37857	2.01651	0.387839	0.14014	9.55	3.6	25.9786	0.491	492.5	95	58	5.19508	8.79988	35.8916	22.3525	14.102	62.1508	70.9507	48.0488
5	Pasture	29.5	46.1	58.6	0.127115	1.08235	21.0996	1.25657	41.2677	18.8101	16.4836	5.77253	2.84375	1.96333	0.469111	0.188101	7.1875	3.25	17.3438	0.6425		98	72	5.00832	8.39524	33.0241	21.3934	13.9199	62.4814	70.8767	48.5615
6	Pasture+grains	26.9	45.2	57.5	0.127212	1.84741	21.6702	1.69312	33.4325	17.3403	24.0164	7.45233	3.42455	1.55542	0.514822	0.173403	4.58824	2.3133	13.835	0.426	680	97.5	93.5	5.07848	8.9728	35.7845	22.4997	14.1703	62.286	71.2588	48.1157
7	Pasture+grains	29.9	53.2	69.6	0.130827	1.76893	18.2398	0	36.4612	18.3826	25.1474	4.86917	5.82353	2.01766	0.504851	0.183826	8.26203	3.93316	22.6096	2.163	1033	98	72	5.07276	8.68232	34.5874	21.9819	14.3147	61.7616	70.444	47.447
8	Pasture+grains	27.6	48	65.9	0.137292	1.46552	18.8229	1.10451	32.7882	17.7399	28.079	5.8567	4.83725	1.78488	0.541573	0.177399	5.61373	3.02157	17.1137	0.3045	690	97.5	89.5	5.05968	8.55868	34.0095	21.7486	14.5011	63.0658	71.6244	48.5647
9	Pasture+grains	30.2	55.4	70.6	0.127437	2.32362	25.2186	0.46875	29.1104	17.9697	24.9089	3.85736	7.21691	1.16031	0.616395	0.179697	8.70588	5.46324	29.5882	2.088	967.5	96.5	92	5.04588	8.62048	34.1617	21.8387	14.4006	62.3946	71.015	47.994
10	Pasture+grains	30.6	51.4	74.6	0.145136	2.65739	23.7873	0.538575	39.4237	13.7318	19.8614	4.26424	4.63636	1.68847	0.348739	0.137318	9.33217	3.24825	23.5315	0.5185	962.5	93.5	91	5.08816	8.66804	34.6404	21.9769	14.5576	62.9274	71.5954	48.3698
11	Pasture	26.8	45.3	41.3	0.09117	1.64395	21.0128	0.369411	44.1399	11.7285	21.1055	4.81461	4.3869	2.33954	0.296137	0.117285	9.50595	2.39286	21.0238	0.304	537.5	97.5	86	4.81848	8.74876	33.0989	21.765	14.114	62.6394	71.3882	48.5254
12	Pasture	30.6	45.9	50.9	0.110893	2.13862	16.2212	0.166113	35.8057	22.2423	23.426	6.32238	3.72619	2.26104	0.62076	0.222423	5.7619	3.58333	15.9881	0.195	612.5	95	78	4.7284	8.3648	31.0505	20.9681	13.8346	61.3615	69.7263	47.5269
13	Pasture	27.9	48.6	63.3	0.130247	2.15628	16.9419	1.13395	35.851	26.2102	17.7067	3.3267	5.35	2.11744	0.809956	0.262102	10.7	7.95	30.1	0.2455	940	96.5	65	5.0006	8.66432	34.0116	21.8561	13.9002	60.6926	69.3569	46.7923
14	Pasture	29.2	46.6	66.3	0.142275	1.18363	16.8377	0.293255	34.7125	18.274	28.6989	5.32286	5.40686	2.06116	0.528574	0.18274	6.56046	3.42484	18.8627	0.3365	1310	97	90.5	4.97296	8.47228	33.0894	21.4817	14.065	61.8003	70.2726	47.7352
15	Pasture	28.2	46.6	56	0.120172	1.57955	19.7074	0.526517	35.2046	16.7281	26.2538	2.14559	12.25	1.809	0.475518	0.167281	16.5	7.83333	46.75	0.3425	1000	92.5	79	4.86408	8.68996	33.1932	21.7192	14.1282	62.733	71.423	48.6048
16	Pasture+grains	28.5	52.4	58.1	0.110878	2.87114	20.057	0.770075	39.7623	17.9509	18.5886	3.04958	6.71667	1.99068	0.450911	0.179509	13.7667	6.1	34.75	1.7035	1385	94.5	76.5	4.93104	8.58484	33.2465	21.6226	13.961	61.235	69.8198	47.2739
17	Pasture+grains	27	52	65.7	0.126346	1.26094	16.2127	0.940513	37.2541	18.7138	25.6179	3.78282	7.34444	2.33696	0.502995	0.187138	10.6333	5.27778	28.3333		635	96.5	91.5	5.01328	8.42224	33.1691	21.4474	13.9472	60.8898	69.312	46.9426
18	Pasture+grains	28.7	51.8	80.2	0.154826	2.1709	17.0874	1.32936	41.9614	15.9269	21.524	3.89328	5.625	2.45877	0.379552	0.159269	11.0417	4.22917	26.3125	1.185	740	95.5	75.5	5.01272	8.59564	33.8396	21.7506	13.9535	60.9603	69.5559	47.0068
19	Pasture+grains	30.3	53.4	69.1	0.129401	1.88616	15.5417	0	38.5908	19.1259	24.8554	3.08386	8.1625	2.52152	0.498011	0.191259	12.5375	6.2625	32.5875	0.825	2230	97.5	87	5.137	8.54996	34.4899	21.8378	14.5499	62.1781	70.7281	47.6282
20	Pasture+grains	27.4	47.5	58.6	0.123368	1.84435	15.8795	1.2141	39.198	17.1029	24.7612	3.51574	8.18939	2.57361	0.438242	0.171029	12.4697	5.13636	31.5682	0.368	830	94	72	5.10668	8.5764	34.4193	21.8424	14.1423	61.8864	70.4628	47.744
21	Pasture	31.2	45.7	48.9	0.107002	1.50304	13.2102	0.174216	30.7998	20.4636	33.8491	8.462	4.07005	2.39369	0.670542	0.204636	3.71095	2.42432	11.967	1.319	550	99	87.5	5.06908	8.72492	34.7293	22.0525	14.3171	63.6959	72.4208	49.3788
22	Pasture	26.3	43.7	50.8	0.116247	0.493078	13.9526	0.993078	32.8216	21.8557	29.8839	6.17412	5.06812	2.5522	0.667575	0.218557	5.56377	3.66667	16.8043	2.22	980	99	81.5	5.08404	8.61924	34.4319	21.8865	13.8296	61.791	70.4102	47.9614
23	Pasture	26.9	42	41.2	0.0980952	2.35588	12.287	0.856034	30.7927	13.2721	40.4363	8.13589	5.24495	2.52626	0.477922	0.132721	4.16667	1.57576	12.9722	0.388	460	98.5	69.5	4.991	8.70252	34.1197	21.9079	14.026	61.4646	70.1672	47.4387
24	Pasture	31.9	47.1	52.5	0.111465	1.75872	15.3616	0.320001	29.757	21.2824	31.5203	7.19874	4.435	1.95294	0.721177	0.212824	4.155	3.015	14.06	1.6815	1215	97.5	62.5	4.925	8.52732	32.9843	21.5134	14.1189	60.9962	69.5236	46.8774
25	Pasture	25.2	44.3	40.4	0.0911964	2.162	15.201	0	49.4231	14.6125	18.6014	15.7721	1.41977	3.24012	0.32784	0.146125	4.52536	0.982402	8.40528	0.3685	355	95	34.5	5.00152	8.45796	33.2264	21.4948	13.8852	61.0068	69.4647	47.1215
26	Pasture	26.9	44.6	46.3	0.103812	1.73992	21.5491	0.204918	32.7504	15.3035	28.4522	3.53138	8.10101	1.58141	0.474787	0.153035	9.32828	4.32323	28.3737	1.8955	805	98	83	5.07908	8.48212	33.8316	21.6411	14.4668	62.2936	70.7757	47.8268
27	Pasture+grains	27.1	49.5	55.6	0.112323	2.18028	14.2643	0.393683	35.2827	16.3529	31.5262	4.33051	7.31818	2.47197	0.466803	0.163529	8.22727	3.77273	23.2273	0.561	1295	95	78	4.9234	8.37308	32.3764	21.2416	14.3258	60.987	69.36	46.6612
28	Pasture+grains	29.7	52	63	0.121154	2.37214	16.9189	0.75052	30.8649	19.9813	29.1123	4.46985	6.51458	1.83333	0.648601	0.199813	6.90417	4.47708	22.3958	0.824	1940	96.5	92	5.03896	8.82128	34.9181	22.1801	13.9954	62.342	71.1633	48.3466
29	Pasture+grains	26	47.6	47.9	0.10063	2.52675	19.5389	0.684768	39.367	15.074	22.8085	3.70332	6.20833	2.01135	0.390385	0.15074	10.6167	4.125	27.1083	0.63	1090	98.5	82	5.04192	8.56392	33.9119	21.7335	14.1027	61.2308	69.7947	47.1281
30	Pasture+grains	29.6	48.2	50.2	0.104149	2.41816	13.7296	0.159744	29.5165	15.9246	38.2513	4.18634	9.30682	2.28157	0.539501	0.159246	7.2197	3.89394	24.5189	0.73	1430	97	83	5.0442	8.90852	35.3002	22.341	14.2436	62.9422	71.8508	48.6987
31	Pasture+grains	28.2	50	52.3	0.1046	1.61913	17.5721	0.567474	33.8981	19.6794	26.6638	3.63102	10.55	1.94011	0.585106	0.196794	12.6143	7.90714	38.3	2.3045	1600	99	83.5	5.02708	8.51568	33.6221	21.629	13.989	61.4972	70.0128	47.5081
32	Pasture+grains	25	47.8	46.7	0.0976987	2.65981	16.8892	0.373124	33.7597	17.1158	29.2023	3.86187	8.21429	2.01716	0.50812	0.171158	9.67857	4.82143	28.3571	1.5295	1330	96.5	87	5.17372	8.61764	35.0293	22.0048	14.2674	61.6733	70.2909	47.4058
